# Supplementary material for: Study of the Effect of Cell Prestress on the Cell Membrane Penetration Behavior by Atomic Force Microscopy
Source: Micromachines (Basel). 2023 Feb 5;14(2):397. doi: 10.3390/mi14020397 (PMC9961200; doi:10.3390/mi14020397)
Supplement: Supplementary file 1 [file micromachines-14-00397-s001.zip]

Archive with 1 entries (1 files):
- micromachines-2088754-supplementary.pdf
